# Supplementary material for: Pore-forming alpha-hemolysin efficiently improves the immunogenicity and protective efficacy of protein antigens
Source: PLoS Pathog. 2021 Jul 21;17(7):e1009752. doi: 10.1371/journal.ppat.1009752 (PMC8294524; doi:10.1371/journal.ppat.1009752)
Supplement: S1 Table — (XLS) [file ppat.1009752.s008.xls]

## Sheet: Sheet1
	S1_Table. Primers used for transcriptome validation
	Genes	Forward Premier	Reverse Premier
	ccl17	TACCATGAGGTCACTTCAGATGC	GCACTCTCGGCCTACATTGG
	ccl22	AGGTCCCTATGGTGCCAATGT	CGGCAGGATTTTGAGGTCCA
	ccl2	TTAAAAACCTGGATCGGAACCAA	GCATTAGCTTCAGATTTACGGGT
	cxcl2	CCAACCACCAGGCTACAGG	GCGTCACACTCAAGCTCTG
	tslp	ACGGATGGGGCTAACTTACAA	AGTCCTCGATTTGCTCGAACT
	cxcl3	TGAGACCATCCAGAGCTTGACG	CCTTGGGGGTTGAGGCAAACTT
	il-1a	CGAAGACTACAGTTCTGCCATT	GACGTTTCAGAGGTTCTCAGAG
	lif	ATTGTGCCCTTACTGCTGCTG	GCCAGTTGATTCTTGATCTGGT
	ptgs2	TTCAACACACTCTATCACTGGC	AGAAGCGTTTGCGGTACTCAT
	cd40	ACCAGCAAGGATTGCGAGGCAT	GGATGACAGACGGTATCAGTGG
	cd80	CCTCAAGTTTCCATGTCCAAGGC	GAGGAGAGTTGTAACGGCAAGG
	il-6	TACCACTTCACAAGTCGGAGGC	CTGCAAGTGCATCATCGTTGTTC
	il-1b	TGGACCTTCCAGGATGAGGACA	GTTCATCTCGGAGCCTGTAGTG
	ifn-β	GCCTTTGCCATCCAAGAGATGC	ACACTGTCTGCTGGTGGAGTTC
