# Supplementary material for: Pore-forming alpha-hemolysin efficiently improves the immunogenicity and protective efficacy of protein antigens
Source: PLoS Pathog. 2021 Jul 21;17(7):e1009752. doi: 10.1371/journal.ppat.1009752 (PMC8294524; doi:10.1371/journal.ppat.1009752)
Supplement: S1 Data — (XLSX) [file ppat.1009752.s009.xlsx]

## Sheet: Fig 1A
Anti-PA0833 IgG antibody titers
	His										PA0833										HPF										PA0833+Alumn										HPF+Alumn
1rst Boost	500	500	500	500	500	500	500	500			4000	4000	4000	2000	500	500	500	500	500	500	8000	8000	8000	2000	4000	16000	16000	4000	16000	16000	500	2000	8000	4000	2000	500	2000	2000	4000	4000	4000	8000	8000	8000	16000	16000	16000	16000	16000
2nd Boost	500	500	500	500	500	500	500	500			64000	64000	32000	16000	256000	64000	32000	32000	16000	128000	512000	1024000	512000	128000	512000	1024000	2048000	2048000	1024000	1024000	512000	2048000	512000	1024000	1024000	512000	1024000	1024000	2048000	1024000	2048000	8192000	2048000	8192000	2048000	4096000	8192000	4096000	2048000
3rd Boost	500	500	500	500	500	500	500	500			64000	64000	128000	32000	64000	32000	64000	64000	16000	16000	128000	256000	256000	256000	512000	128000	2048000	4096000	2048000	256000	1024000	256000	2048000	512000	256000	256000	256000	256000	512000	1024000	4096000	2048000	16384000	8192000	16384000	8192000	16384000	16384000	16384000
log10	His										PA0833										HPF										PA0833+Alumn										HPF+Alumn
1rst Boost	2.69897	2.69897	2.69897	2.69897	2.69897	2.69897	2.69897	2.69897			3.60206	3.60206	3.60206	3.30103	2.69897	2.69897	2.69897	2.69897	2.69897	2.69897	3.90309	3.90309	3.90309	3.30103	3.60206	4.20412	4.20412	3.60206	4.20412	4.20412	2.69897	3.30103	3.90309	3.60206	3.30103	2.69897	3.30103	3.30103	3.60206	3.60206	3.60206	3.90309	3.90309	3.90309	4.20412	4.20412	4.20412	4.20412	4.20412
2nd Boost	2.69897	2.69897	2.69897	2.69897	2.69897	2.69897	2.69897	2.69897			4.80618	4.80618	4.50515	4.20412	5.40824	4.80618	4.50515	4.50515	4.20412	5.10721	5.70927	6.0103	5.70927	5.10721	5.70927	6.0103	6.31133	6.31133	6.0103	6.0103	5.70927	6.31133	5.70927	6.0103	6.0103	5.70927	6.0103	6.0103	6.31133	6.0103	6.31133	6.91339	6.31133	6.91339	6.31133	6.61236	6.91339	6.61236	6.31133
3rd Boost	2.69897	2.69897	2.69897	2.69897	2.69897	2.69897	2.69897	2.69897			4.806	4.806	5.107	4.505	4.806	4.505	4.806	4.806	4.204	4.204	5.107	5.408	5.408	5.408	5.709	5.107	6.311	6.612	6.311	5.408	6.01	5.408	6.311	5.709	5.408	5.408	5.408	5.408	5.709	6.01	6.612	6.311	7.214	6.913	7.214	6.913	7.214	7.214	7.214
[truncated: 1 more columns]

## Sheet: Fig 1B
Anti-PA0833 IgG subclasses titers
	His										PA0833										HPF										PA0833+Alum										HPF+Alum
IgG1	500	500	500	500	500	500	500	500			128000	128000	128000	32000	64000	32000	128000	64000	16000	32000	1024000	2048000	2048000	2048000	2048000	1024000	2048000	1024000	1024000	1024000	2048000	1024000	8192000	1024000	4096000	4096000	4096000	1024000	4096000	4096000	16384000	8192000	16384000	16384000	16384000	32768000	16384000	16384000	8192000
IgG2a	500	500	500	500	500	500	500	500			32000	32000	64000	32000	64000	32000	64000	32000	16000	8000	4000	32000	64000	32000	32000	16000	32000	16000	32000	32000	128000	128000	256000	256000	1024000	2048000	512000	128000	256000	256000	256000	128000	512000	128000	512000	256000	256000	256000	512000
	His										PA0833										HPF										PA0833+Alum										HPF+Alum
IgG1	2.69897	2.69897	2.69897	2.69897	2.69897	2.69897	2.69897	2.69897			5.107	5.107	5.107	4.505	4.806	4.505	5.107	4.806	4.204	4.505	6.01	6.311	6.311	6.311	6.311	6.01	6.311	6.01	6.01	6.01	6.311	6.01	6.913	6.01	6.612	6.612	6.612	6.01	6.612	6.612	7.214	6.913	7.214	7.214	7.214	7.515	7.214	7.214	6.913
IgG2a	2.69897	2.69897	2.69897	2.69897	2.69897	2.69897	2.69897	2.69897			4.505	4.505	4.806	4.505	4.806	4.505	4.806	4.505	4.204	3.903	3.602	4.505	4.806	4.505	4.505	4.204	4.505	4.204	4.505	4.505	5.107	5.107	5.408	5.408	6.01	6.311	5.709	5.107	5.408	5.408	5.408	5.107	5.709	5.107	5.709	5.408	5.408	5.408	5.709
[truncated: 1 more columns]

## Sheet: Fig 1C
survival data of BALB/c mouse challenged with 1x10^7 CFUs of XN-1
	days	His	PA0833	Hla-PA0833	PA0833+Alumn	Hla-PA0833+Alumn
	1	7	5	1	3	0
	2	3	6	4	1	0
	3	3	0	2	2	0
	4	0	0	2	2	0
	5	2	0	0	1	0
	6	0	1	0	1	0
	7	0	0	0	0	0
	8	0	0	0	0	0
	9	0	0	0	0	0
	10	0	0	0	0	0
	11	0	0	0	0	0
	12	0	0	0	0	0
	13	0	0	0	0	0
	14	0	0	0	0	0
	Survival	0	3	6	5	15

## Sheet: Fig 1D
XN-1 CFUs in infected lungs after 24h post infection
Original Values	His	PA0833	HPF	PA0833+Alu	HPF+Alu
	6.09727e+07	20796000	48142000	2206000	2000
	55308000	4.92933e+06	658000	1.20267e+06	28666.7
	9.91733e+06	124262000	31202000	8.02533e+06	666.667
	109772000	2206000	1604000	629333	6000
	226472000	1.66133e+06	1.37467e+06	8.77067e+06	22666.7
	8656000	4.21267e+06	1862000	572000	58000
	197848000	52762000	715333	12502000	2666.67
	1.57653e+07	2.06267e+06	686667	2.00533e+06	62000
	28952000	1.97667e+06	1.28867e+06	40662000	1333.33
	21696000	41146000	428667	2.66467e+06	28000
Log10	7.78514	7.31798	7.68252	6.34361	3.30103
	7.74279	6.69279	5.81823	6.08015	4.45738
	6.99639	8.09434	7.49418	6.90446	2.82391
	8.04049	6.34361	6.2052	5.79888	3.77815
	8.35501	6.22046	6.1382	6.94303	4.35539
	6.93732	6.62456	6.26998	5.7574	4.76343
	8.29633	7.72232	5.85451	7.09698	3.42597
	7.1977	6.31443	5.83675	6.30219	4.79239
	7.46168	6.29593	6.11014	7.60919	3.12494
	7.33638	7.61433	5.63212	6.42564	4.44716

## Sheet: Fig 1E
	Concentration of TNF-α(pg/ml) in infected lungs
	His	PA0833	HPF	PA0833+Alumn	HPF+Alumn
	5126.72	1353.06	1018.56	1725.11	166.381
	3466.29	1276.76	2075.68	1097.28	238.768
	2232.66	4201.02	1125.25	998.493	93.699
	2234.77	960.819	611.689	551.261	245.945
	3423.25	3552.35	557.699	951.002	0
	1051.39	2055.33	861.799	885.425	139.95
	2371.71	2088.02	497.411	515.535	237.916
	3881.62	2044.17	1768.74	474.234	442.438
	2394.57	1867.51	1059.63	518.817	526.423
	1231.39	3717.69	612.849	680.444	287.604

## Sheet: Fig 1F
	Concentration of IL-1β(pg/ml) in infected lungs
	His	PA0833	HPF	PA0833+Alumn	HPF+Alumn
	4609.63	4446.02	1396.9	4545.21	1340.79
	16707.4	16583.8	4929.92	1806.07	1122.49
	3825.23	3945.96	8202.34	6937.19	2125.52
	15822.2	15057.8	2836.37	2441.36	1311.89
	8716.26	3747.52	4880.89	7374.59	1353.91
	5323.08	8476.33	7513.18	2619.09	793.783
	7019.23	5063.85	3975.54	1608.08	2273.66
	5001.18	2259.21	4231.94	1862.94	1090.4
	12822.3	11095	2187.72	3283.47	1185.16
	3386.92	2236.3	2276.21	2137.19	3396.19

## Sheet: Fig 1H
	Concentration of IL-6(pg/ml) in infected lungs
	His	PA0833	HPF	PA0833+Alumn	HPF+Alumn
	8716.08	4671.94	2269.48	4277.09	633.851
	4487.21	8952.47	4503.58	2042.07	2155.31
	8892.34	5849.61	3958.1	3330.59	697.152
	4355.56	4184.25	2326.67	2027.02	464.106
	8115.32	7437.7	1365.52	2632.2	571.848
	2329.85	7336.64	1624.17	1325.96	557.751
	9464.84	2446.07	2151.97	2184.11	1006.22
	6161.23	5123.04	1067.87	820.008	674.707
	3854.11	4622.04	954.904	1150.61	466.375
	2997.89	5562.45	2817.15	1384.55	640.223

## Sheet: Fig 1I
	Concentration of IL-12(pg/ml) in infected lungs
	His	PA0833	HPF	PA0833+Alumn	HPF+Alumn
	1376.32	1137.78	1021.05	974.948	347.624
	2711.04	1694.08	857.372	1161.35	201.788
	894.14	1896.49	1165.47	519.294	234.411
	2438.45	1330.5	918.027	733.918	405.442
	1613.61	1611.44	515.977	1233.59	270.961
	1857.28	1249.09	630.835	566.418	412.782
	1175.13	2414.16	587.838	347.376	189.916
	1805.58	742.069	433.641	790.222	262.133
	2884.74	1113.58	885.924	565.594	233.715
	1258.39	3069.49	447.908	579.604	340.946

## Sheet: Fig 2B
Draining lymph nodes
		His					PA0833					HPF					PA0833+Alum					HPF+Alum
Number of CD45- Antigen+ cells/total live cells(10^5)	24h	6.4	30.8	0	39.4	22.6	54.5	110	0	7.22	0	29.2	31.3	18.5	217	138	100	29	36.2	10.9	7.19	15.2	20.4	10.7	50.7	57.8
	72h	0	56.6	20.2	10.5	29.6	19.8	0	8.88	16.9	10.3	17	9.07	29.3	30.3	9.33	9.19	70.2	151	124	423	38	28.7	0	58.9	28.4
Number of CD45+ Antigen+ cells/total live cells(10^5)	24h	12.8	69.3	29.7	0	33.9	13.6	158	0	21.7	37.2	711	742	380	2400	545	50.2	50.8	65.2	21.8	21.6	357	367	569	449	335
	72h	31.3	90.6	70.7	94.5	69.1	59.4	84.1	53.3	25.4	41.3	119	236	215	182	112	55.1	46.8	104	51.8	78.3	238	76.5	186	162	417

## Sheet: Fig 2C
Muscles
		His					PA0833					HPF					PA0833+Alum					HPF+Alum
Number of CD45- Antigen+ cells/total live cells(10^5)	24h	762.37	380.523	174.508	383.436	272.194	1142.84	1387.31	2414.99	817.875	1453.67	5903	8636.18	9276.62	5016.54	5572.37	384.285	325.077	380.022	286.694	330.634	3546.09	4304.41	6302.3	4280.65	4116.31
	72h	13.0719	13.9831	28.2326	199.147	11.3199	607.718	45.1078	310.178	345.85	91.0655	1841.18	3380.98	2862.84	2439.3	1560.92	598.312	483.377	460.356	1583.63	1206.87	2414.2	3289.16	3428.92	4739.91	3111.1
Number of CD45+ Antigen+ cells/total live cells(10^5)	24h	1542.48	83.8985	37.6435	56.899	56.5995	6624.13	432.625	3153.47	4660.74	1242.39	19306.7	12058.3	9768.74	15487.1	13079.3	8310.79	2634.99	1899.53	9044.04	5956.99	25316	24688	22706.4	31159.3	10488.2
	72h	836.387	155.316	216.39	372.48	157.035	3558.42	3022	3173.84	4015.29	5148.91	26979.8	24311.8	18961.8	16546.1	13993.8	10253.8	12809.9	10226.9	14903.3	16216.8	29702.8	22768.7	30806.6	21799.5	28595.5

[truncated: 25 more sheets: Fig 3A, Fig 3B, Fig 3C, Fig 6B, Fig 6C, Fig 6D, Fig 6E, Fig 6F, Fig 6G, Fig 6H, Fig 6I, Fig 6J, Fig 6K, Fig 6L, Fig 6M, Fig 7A, Fig 7B, Fig 7C, Fig 7D, Fig 7E …]
